# Supplementary material for: A Survey on Treatment Status of Korean Medicine Doctors for the Behavioral and Psychological Symptoms of Dementia: Preliminary Data for Guidance of Integrative Care
Source: Healthcare (Basel). 2022 Jan 29;10(2):269. doi: 10.3390/healthcare10020269 (PMC8872266; doi:10.3390/healthcare10020269)
Supplement: Supplementary file 1 [file healthcare-10-00269-s001.zip]

Archive with 1 entries (1 files):
- healthcare-1549011-supplementary.xlsx
