# Supplementary material for: A Survey on Treatment Status of Korean Medicine Doctors for the Behavioral and Psychological Symptoms of Dementia: Preliminary Data for Guidance of Integrative Care
Source: Healthcare (Basel). 2022 Jan 29;10(2):269. doi: 10.3390/healthcare10020269 (PMC8872266; doi:10.3390/healthcare10020269)
Supplement: Supplementary file 1 [file healthcare-10-00269-s001.zip › healthcare-1549011-supplementary.xlsx]

## Sheet: Sheet1
	KM hospital	ratio	Convalescent hospital	ratio	Public health center	ratio	Total	ratio	p-value	statistics method
1. What is the average number of dementia patients per month during the past year?
5 or less	53	84.127	10	16.3934	9	69.2308	72	52.5547	<.0001	by Chi-squre test
6 to 10	7	11.1111	14	22.9508	4	30.7692	25	18.2482
11 to 15	1	1.5873	5	8.19672	0	0	6	4.37956
16 to 20	1	1.5873	5	8.19672	0	0	6	4.37956
21 or more	1	1.5873	27	44.2623	0	0	28	20.438
2. Among the dementia patients you treat, what is the proportion of inpatients?
none	22	34.9206	1	1.63934	13	100	36	29.0323	<.0001
less than 25%	33	52.381	8	13.1148	0	0	41	33.0645
25% or more, less than 50%	1	1.5873	13	21.3115	0	0	14	11.2903
50% or more, less than 75%	4	6.34921	10	16.3934	0	0	14	11.2903
75% or more	3	4.7619	29	47.541	0	0	32	25.8065
3. What are the main types of dementia patients you treat? (up to 2)
AD	42	66.6667	55	90.1639	11	84.6154	108	78.8321	As a question with multiple responses allowed, no p-value was calculated.
VaD	32	50.7937	24	39.3443	7	53.8462	63	45.9854
LBD	2	3.1746	0	0	0	0	2	1.45985
PDD	18	28.5714	28	45.9016	2	15.3846	48	35.0365
FTD	2	3.1746	1	1.63934	0	0	3	2.18978
Mixed dementia	4	6.34921	9	14.7541	0	0	13	9.48905
Others	4	6.34921	1	1.63934	2	15.3846	7	5.10949
4. What is your main purpose of treatment for dementia patients during the past year? (up to 3)
Assessment: dementia	17	26.9841	5	8.19672	5	38.4615	27	19.708	As a question with multiple responses allowed, no p-value was calculated.
Assessment: non-dementia condition	15	23.8095	14	22.9508	1	7.69231	30	21.8978
Treatment: cognitive impairment	38	60.3175	26	42.623	7	53.8462	71	51.8248
Treatment: behavioral disturbance	18	28.5714	14	22.9508	4	30.7692	36	26.2774
Treatment: psychological symptom	24	38.0952	23	37.7049	4	30.7692	51	37.2263
Treatment: non-dementia condition	18	28.5714	29	47.541	2	15.3846	49	35.7664
Treatment: general condition improvement	28	44.4444	34	55.7377	7	53.8462	69	50.365
Others	0	0	2	3.27869	0	0	2	1.45985
5. What is your main treatment for dementia patients during the past year? (up to 3)
Acupuncture	59	93.6508	59	96.7213	12	92.3077	130	94.8905	As a question with multiple responses allowed, no p-value was calculated.
Ear acupuncture	3	4.7619	3	4.91803	1	7.69231	7	5.10949
Pharmacopuncture	14	22.2222	3	4.91803	0	0	17	12.4088
Electroacupuncture	6	9.52381	5	8.19672	2	15.3846	13	9.48905
Moxibustion	17	26.9841	35	57.377	0	0	52	37.9562
HM (insured)	13	20.6349	6	9.83607	7	53.8462	26	18.9781
HM (non-insured extact)	5	7.93651	3	4.91803	1	7.69231	9	6.56934
HM (non-insured decoction)	39	61.9048	12	19.6721	2	15.3846	53	38.6861
Cupping	3	4.7619	24	39.3443	0	0	27	19.708
Tuina	1	1.5873	2	3.27869	0	0	3	2.18978
Physical therapy	3	4.7619	6	9.83607	1	7.69231	10	7.29927
Aromatherapy	1	1.5873	0	0	0	0	1	0.729927
External HM	0	0	0	0	0	0	0	0
Others	0	0	0	0	0	0	0	0
6. What is the average cost of treatment (out-of-pocket) for your dementia patients during the past year?
less than KRW 5,000	5	7.93651	27	44.2623	7	53.8462	39	28.4672	<.0001
KRW 5,000 to less than KRW 10,000	12	19.0476	10	16.3934	5	38.4615	27	19.708
KRW 10,000 to less than KRW 20,000	27	42.8571	16	26.2295	1	7.69231	44	32.1168
KRW 20,000 to less than KRW 50,000	15	23.8095	8	13.1148	0	0	23	16.7883
KRW 50,000 to less than KRW 100,000	3	4.7619	0	0	0	0	3	2.18978
over KRW 10,000	1	1.5873	0	0	0	0	1	0.729927
7. Does your institution provide integrative care?
Yes	49	77.7778	59	96.7213	13		121	88.3212	0.001763
No	14	22.2222	2	3.27869	0		16	11.6788
7-1. What is the average monthly number of dementia patients referred from WM departments during the past year?
none	20	40.8163	3	5.08475	8	61.5385	31	25.6198	<.0001
5 or less	24	48.9796	14	23.7288	5	38.4615	43	35.5372
6 to 10	2	4.08163	10	16.9492	0	0	12	9.91736
11 to 15	1	2.04082	5	8.47458	0	0	6	4.95868
16 to 20	1	2.04082	3	5.08475	0	0	4	3.30579
21 or more	1	2.04082	24	40.678	0	0	25	20.6612
7.2 What was the reason for the referral during the past year? (up to 3)
Assessment: dementia	9	31.0345	3	5.35714	1	20	13	14.4444	As a question with multiple responses allowed, no p-value was calculated.
Assessment: non-dementia condition	6	20.6897	13	23.2143	1	20	20	22.2222
Treatment: cognitive impairment	14	48.2759	21	37.5	2	40	37	41.1111
Treatment: behavioral disturbance	4	13.7931	11	19.6429	0	0	15	16.6667
Treatment: psychological symptom	8	27.5862	10	17.8571	2	40	20	22.2222
Treatment: non-dementia condition	9	31.0345	24	42.8571	1	20	34	37.7778
Treatment: general condition improvement	12	41.3793	39	69.6429	2	40	53	58.8889
Request from patient or caregiver	6	20.6897	21	37.5	1	20	28	31.1111
Others	0	0	0	0	0	0	0	0
7.3 What is the average monthly number of dementia patients referred to WM departments during the past year?
none	9	18.3673	27	45.7627	7	53.8462	43	35.5372	0.0001377
5 or less	35	71.4286	12	20.339	6	46.1538	53	43.8017
6 to 10	2	4.08163	5	8.47458	0	0	7	5.78512
11 to 15	1	2.04082	6	10.1695	0	0	7	5.78512
16 to 20	1	2.04082	1	1.69492	0	0	2	1.65289
21 or more	1	2.04082	8	13.5593	0	0	9	7.43802
7.4 What was the reason for the referral during the past year? (up to 3)
Assessment: dementia	22	55	16	50	5	83.3333	43	55.1282	As a question with multiple responses allowed, no p-value was calculated.
Assessment: non-dementia condition	16	40	15	46.875	1	16.6667	32	41.0256
Treatment: cognitive impairment	14	35	10	31.25	2	33.3333	26	33.3333
Treatment: behavioral disturbance	11	27.5	8	25	1	16.6667	20	25.641
Treatment: psychological symptom	12	30	8	25	0	0	20	25.641
Treatment: non-dementia condition	17	42.5	11	34.375	0	0	28	35.8974
Treatment: general condition improvement	2	5	3	9.375	0	0	5	6.41026
Request from patient or caregiver	6	15	4	12.5	0	0	10	12.8205
Others	0	0	0	0	0	0	0	0
7.5 Among the dementia patients you treat, what percentage of dementia patients receive integrative care?
none	5	10.2041	1	1.69492	3	23.0769	9	7.43802	<.0001
less than 25%	2	4.08163	14	23.7288	6	46.1538	22	18.1818
25% or more, less than 50%	33	67.3469	5	8.47458	1	7.69231	39	32.2314
50% or more, less than 75%	12	24.4898	7	11.8644	2	15.3846	21	17.3554
75% or more	6	12.2449	32	54.2373	1	7.69231	39	32.2314
8. How much do you agree with each item regarding BPSD management?
8.1 KM treatment is effective for the management of BPSD.
Strongly disagree	0	0	0	0	0	0	0	0	0.103
Generally disagree	1	1.5873	2	3.27869	0	0	3	2.18978
Neutral	20	31.746	19	31.1475	1	7.69231	40	29.1971
Generally agree	34	53.9683	35	57.377	7	53.8462	76	55.4745
Strongly agree	8	12.6984	5	8.19672	5	38.4615	18	13.1387
	3.77778	0.677166	3.70492	0.661451	4.30769	0.605693	3.79562	0.684966
8.2 KM treatment is safe for the management of BPSD.
Strongly disagree	0	0	0	0	0	0	0	0	0.2749
Generally disagree	2	3.1746	0	0	0	0	2	1.45985
Neutral	12	19.0476	10	16.3934	1	7.69231	23	16.7883
Generally agree	30	47.619	36	59.0164	5	38.4615	71	51.8248
Strongly agree	19	30.1587	15	24.5902	7	53.8462	41	29.927
	4.04762	0.785353	4.08197	0.634915	4.46154	0.634324	4.10219	0.717708
8.3 WM treatment is effective for the management of BPSD.
Strongly disagree	1	1.5873	0	0	1	7.69231	2	1.45985	0.4435
Generally disagree	3	4.7619	2	3.27869	1	7.69231	6	4.37956
Neutral	27	42.8571	27	44.2623	3	23.0769	57	41.6058
Generally agree	27	42.8571	29	47.541	6	46.1538	62	45.2555
Strongly agree	5	7.93651	3	4.91803	2	15.3846	10	7.29927
	3.50794	0.774044	3.54098	0.642071	3.53846	1.0824	3.52555	0.755325
8.4 WM treatment is effective for the management of BPSD.
Strongly disagree	1	1.5873	0	0	1	7.69231	2	1.45985	0.2195
Generally disagree	8	12.6984	9	14.7541	4	30.7692	21	15.3285
Neutral	22	34.9206	29	47.541	3	23.0769	54	39.4161
Generally agree	28	44.4444	21	34.4262	4	30.7692	53	38.6861
Strongly agree	4	6.34921	2	3.27869	1	7.69231	7	5.10949
	3.4127	0.847684	3.2623	0.744414	3	1.1094	3.30657	0.841983
8.5 Integrative care is effective for the management of BPSD.
Strongly disagree	1	1.5873	0	0	0	0	1	0.729927	0.3321
Generally disagree	0	0	2	3.27869	0	0	2	1.45985
Neutral	13	20.6349	12	19.6721	1	7.69231	26	18.9781
Generally agree	38	60.3175	34	55.7377	6	46.1538	78	56.9343
Strongly agree	11	17.4603	13	21.3115	6	46.1538	30	21.8978
	3.92063	0.719382	3.95082	0.73387	4.38462	0.624926	3.9781	0.729635
8.6 Integrative care is safe for the management of BPSD.
Strongly disagree	1	1.5873	0	0	0	0	1	0.729927	0.02556
Generally disagree	0	0	0	0	1	7.69231	1	0.729927
Neutral	10	15.873	15	24.5902	2	15.3846	27	19.708
Generally agree	43	68.254	33	54.0984	5	38.4615	81	59.1241
Strongly agree	9	14.2857	13	21.3115	5	38.4615	27	19.708
	3.93651	0.663636	3.96721	0.676714	4.07692	0.916644	3.9635	0.698369
9. For the management of BPSD, which KM treatment do you think is the most effective? (up to 3)
Acupuncture	55	87.3016	53	86.8852	9	69.2308	117	85.4015	As a question with multiple responses allowed, no p-value was calculated.
Ear acupuncture	5	7.93651	2	3.27869	2	15.3846	9	6.56934
Pharmacopuncture	12	19.0476	6	9.83607	0	0	18	13.1387
Electroacupuncture	4	6.34921	2	3.27869	1	7.69231	7	5.10949
Moxibustion	12	19.0476	23	37.7049	0	0	35	25.5474
HM (insured)	15	23.8095	14	22.9508	3	23.0769	32	23.3577
HM (non-insured extact)	10	15.873	11	18.0328	4	30.7692	25	18.2482
HM (non-insured decoction)	43	68.254	39	63.9344	12	92.3077	94	68.6131
Cupping	1	1.5873	6	9.83607	0	0	7	5.10949
Tuina	1	1.5873	3	4.91803	0	0	4	2.91971
Physical therapy	1	1.5873	3	4.91803	0	0	4	2.91971
Aromatherapy	1	1.5873	2	3.27869	0	0	3	2.18978
External HM	1	1.5873	0	0	0	0	1	0.729927
Others	0	0	1	1.63934	0	0	1	0.729927
10. For BPSD management, what do you think is the minimum number of days for KM treatment? (i.e., the minimum number of days required to obtain the KM treatment response)
	30 (2, 180)		30 (3, 365)		30 (3, 180)		30 (2, 365)		0.694	by ANOVA
11. For BPSD management, how many days do you think KM treatment can be performed? (i.e., the maximum number of days that can be attempted even if the KM treatment response is insufficient)
	90 (6, 2000)		90 (5, 7300)		90 (6, 9999)		90 (5, 9999)		0.0689	by ANOVA
12. Do you think integrative care consisting of KM and WM is necessary for BPSD management?
Yes	58	92.0635	60	98.3607	11	84.6154	129	94.1606	0.0995
No	5	7.93651	1	1.63934	2	15.3846	8	5.83942
13. Why do you think integrative care is necessary for the management of BPSD? (up to 2)
Because the patient or caregiver prefers integrative care	23	39.6552	33	55	6	54.5455	62	48.062	As a question with multiple responses allowed, no p-value was calculated.
Because integrative care increases patient reliability and compliance	32	55.1724	35	58.3333	5	45.4545	72	55.814
Because it is empirically supported that integative care is excellent in BPSD management	23	39.6552	30	50	4	36.3636	57	44.186
Because there is evidence supporting that integative care is excellent in BPSD management	7	12.069	5	8.33333	5	45.4545	17	13.1783
Others	1	1.72414	0	0	0	0	1	0.775194
14. How would you rate your knowledge of BPSD on the following?
14.1 Definition of BPSD
Very little	1	1.5873	2	3.27869	0	0	3	2.18978	0.05192
Slightly less	9	14.2857	4	6.55738	0	0	13	9.48905
Neutral	29	46.0317	43	70.4918	6	46.1538	78	56.9343
Slightly much	16	25.3968	11	18.0328	5	38.4615	32	23.3577
Very much	8	12.6984	1	1.63934	2	15.3846	11	8.0292
	3.33333	0.92582	3.08197	0.660231	3.69231	0.721602	3.25547	0.819731
14.2 Assessment method of BPSD
Very little	0	0	1	1.63934	0	0	1	0.729927	0.01337
Slightly less	13	20.6349	17	27.8689	0	0	30	21.8978
Neutral	29	46.0317	34	55.7377	4	30.7692	67	48.9051
Slightly much	16	25.3968	8	13.1148	7	53.8462	31	22.6277
Very much	5	7.93651	1	1.63934	2	15.3846	8	5.83942
	3.20635	0.857437	2.85246	0.720566	3.84615	0.661717	3.10949	0.834291
14.3 Differences in BPSD by type of dementia
Very little	3	4.7619	4	6.55738	0	0	7	5.10949	0.3064
Slightly less	10	15.873	19	31.1475	1	7.69231	30	21.8978
Neutral	32	50.7937	29	47.541	8	61.5385	69	50.365
Slightly much	15	23.8095	8	13.1148	3	23.0769	26	18.9781
Very much	3	4.7619	1	1.63934	1	7.69231	5	3.64964
	3.07937	0.878339	2.72131	0.832361	3.30769	0.721602	2.94161	0.869318
14.4 Differences in BPSD by severity of dementia
Very little	1	1.5873	2	3.27869	0	0	3	2.18978	0.1284
Slightly less	13	20.6349	18	29.5082	2	15.3846	33	24.0876
Neutral	29	46.0317	28	45.9016	4	30.7692	61	44.5255
Slightly much	19	30.1587	12	19.6721	5	38.4615	36	26.2774
Very much	1	1.5873	1	1.63934	2	15.3846	4	2.91971
	3.09524	0.791107	2.86885	0.819344	3.53846	0.929465	3.0365	0.840653
14.5 Effectiveness of WM treatment on BPSD
Very little	0	0	1	1.63934	0	0	1	0.729927	0.3628
Slightly less	13	20.6349	12	19.6721	1	7.69231	26	18.9781
Neutral	28	44.4444	37	60.6557	6	46.1538	71	51.8248
Slightly much	17	26.9841	9	14.7541	5	38.4615	31	22.6277
Very much	5	7.93651	2	3.27869	1	7.69231	8	5.83942
	3.22222	0.86271	2.98361	0.735333	3.46154	0.745797	3.13869	0.812157
14.6 Safety of WM treatment on BPSD
Very little	1	1.5873	1	1.63934	0	0	2	1.45985	0.1397
Slightly less	12	19.0476	14	22.9508	1	7.69231	27	19.708
Neutral	31	49.2063	38	62.2951	7	53.8462	76	55.4745
Slightly much	16	25.3968	8	13.1148	3	23.0769	27	19.708
Very much	3	4.7619	0	0	2	15.3846	5	3.64964
	3.12698	0.826007	2.86885	0.639554	3.46154	0.84265	3.0438	0.772413
14.7 Effectiveness of KM treatment on BPSD
Very little	1	1.5873	0	0	0	0	1	0.729927	0.05601
Slightly less	4	6.34921	3	4.91803	0	0	7	5.10949
Neutral	25	39.6825	37	60.6557	6	46.1538	68	49.635
Slightly much	26	41.2698	19	31.1475	3	23.0769	48	35.0365
Very much	7	11.1111	2	3.27869	4	30.7692	13	9.48905
	3.53968	0.832388	3.32787	0.619924	3.84615	0.863459	3.47445	0.764927
14.8 Safety of KM treatment on BPSD
Very little	1	1.5873	0	0	0	0	1	0.729927	0.4021
Slightly less	3	4.7619	2	3.27869	0	0	5	3.64964
Neutral	23	36.5079	31	50.8197	4	30.7692	58	42.3358
Slightly much	27	42.8571	25	40.9836	6	46.1538	58	42.3358
Very much	9	14.2857	3	4.91803	3	23.0769	15	10.9489
	3.63492	0.84142	3.47541	0.642907	3.92308	0.729756	3.59124	0.759896
14.9 Effectiveness of integrative care treatment on BPSD
Very little	0	0	1	1.63934	0	0	1	0.729927	0.4101
Slightly less	6	9.52381	2	3.27869	1	7.69231	9	6.56934
Neutral	32	50.7937	33	54.0984	3	23.0769	68	49.635
Slightly much	21	33.3333	23	37.7049	8	61.5385	52	37.9562
Very much	4	6.34921	2	3.27869	1	7.69231	7	5.10949
	3.36508	0.741119	3.37705	0.681463	3.69231	0.721602	3.40146	0.719487
14.10 Safety of integrative care treatment on BPSD
Very little	1	1.5873	1	1.63934	0	0	2	1.45985	0.7238
Slightly less	5	7.93651	2	3.27869	1	7.69231	8	5.83942
Neutral	29	46.0317	33	54.0984	5	1.94602	67	48.9051
Slightly much	25	39.6825	23	37.7049	5	38.4615	53	38.6861
Very much	3	4.7619	2	3.27869	2	15.3846	7	5.10949
	3.38095	0.764875	3.37705	0.681463	3.61538	0.835598	3.40146	0.739499
15. Regarding BPSD management, how much do you think the knowledge of KM treatment or integrative care of dementia-related non-KMD personnel working at your institution?
15.1 Effectiveness of KM treatment on BPSD
Very little	8	12.6984	7	11.4754	1	7.69231	16	11.6788	0.07538
Slightly less	14	22.2222	16	26.2295	3	23.0769	33	24.0876
Neutral	23	36.5079	26	42.623	4	30.7692	53	38.6861
Slightly much	18	28.5714	11	18.0328	3	23.0769	32	23.3577
Very much	0	0	1	1.63934	2	15.3846	3	2.18978
	2.80952	0.989743	2.72131	0.943157	3.15385	1.1666	2.80292	0.995167
15.2 Safety of KM treatment on BPSD
Very little	9	14.2857	6	9.83607	2	15.3846	17	12.4088	0.2448
Slightly less	10	15.873	16	26.2295	1	7.69231	27	19.708
Neutral	23	36.5079	27	44.2623	5	38.4615	55	40.146
Slightly much	19	30.1587	10	16.3934	3	23.0769	32	23.3577
Very much	2	3.1746	2	3.27869	2	15.3846	6	4.37956
	2.92063	1.07351	2.77049	0.947705	3.15385	1.23077	2.87591	1.04249
15.3 Effectiveness of integrative care treatment on BPSD
Very little	8	12.6984	6	9.83607	3	23.0769	17	12.4088	0.2255
Slightly less	15	23.8095	15	24.5902	1	7.69231	31	22.6277
Neutral	22	34.9206	29	47.541	5	38.4615	56	40.8759
Slightly much	18	28.5714	10	16.3934	3	23.0769	31	22.6277
Very much	0	0	1	1.63934	1	7.69231	2	1.45985
	2.79365	0.994568	2.7541	0.899102	2.84615	1.23077	2.78102	0.979463
15.4 Safety of integrative care treatment on BPSD
Very little	9	14.2857	6	9.83607	3	23.0769	18	13.1387	0.3771
Slightly less	12	19.0476	15	24.5902	0	0	27	19.708
Neutral	23	36.5079	26	42.623	7	53.8462	56	40.8759
Slightly much	18	28.5714	12	19.6721	2	15.3846	32	23.3577
Very much	1	1.5873	2	3.27869	1	7.69231	4	2.91971
	2.84127	1.04207	2.81967	0.966796	2.84615	1.1666	2.83212	1.02216
16. Do you think that a manual that can exchange evidence-based KM information on BPSD management is necessary to facilitate collaboration with dementia-related non-KMD personnel working in your medical institution?
Yes	58	92.0635	59	96.7213	11	84.6154	128	93.4307	0.5523
No	2	3.1746	1	1.63934	1	7.69231	4	2.91971
I don't know	3	4.7619	1	1.63934	1	7.69231	5	3.64964
17. How much do you agree with the inclusion of each item in the manual?
17.1 Knowledge of BPSD (definition, types, assessment)
Strongly disagree	0	0	0	0	0	0	0	0	0.5499
Generally disagree	0	0	2	3.38983	0	0	2	1.5625
Neutral	5	8.62069	10	16.9492	2	18.1818	17	13.2812
Generally agree	38	65.5172	32	54.2373	7	63.6364	77	60.1562
Strongly agree	15	25.8621	15	25.4237	2	18.1818	32	25
	4.17241	0.561339	4.01695	0.747686	4	0.603023	4.08594	0.661761
17.2 Evidence of WM treatment on BPSD
Strongly disagree	0	0	0	0	0	0	0	0	0.4015
Generally disagree	1	1.72414	1	1.69492	0	0	2	1.5625
Neutral	10	17.2414	19	32.2034	2	18.1818	31	24.2188
Generally agree	31	53.4483	28	47.4576	8	72.7273	67	52.3438
Strongly agree	16	27.5862	11	18.6441	1	9.09091	28	21.875
	4.06897	0.715881	3.83051	0.739962	3.90909	0.514259	3.94531	0.72142
17.3 Evidence of KM treatment on BPSD
Strongly disagree	0	0	0	0	0	0	0	0	0.08289
Generally disagree	0	0	1	1.69492	0	0	1	0.78125
Neutral	6	10.3448	13	22.0339	3	27.2727	22	17.1875
Generally agree	32	55.1724	24	40.678	1	9.09091	57	44.5312
Strongly agree	20	34.4828	21	35.5932	7	63.6364	48	37.5
	4.24138	0.624509	4.10169	0.796069	4.36364	0.881396	4.1875	0.736864
17.4 Evidence of integrative care on BPSD
Strongly disagree	0	0	0	0	0	0	0	0	0.5337
Generally disagree	0	0	0	0	0	0	0	0
Neutral	9	15.5172	14	23.7288	2	18.1818	25	19.5312
Generally agree	33	56.8966	30	50.8475	4	36.3636	67	52.3438
Strongly agree	16	27.5862	15	25.4237	5	45.4545	36	28.125
	4.12069	0.645344	4.01695	0.700884	4.27273	0.749656	4.08594	0.684965
17.5 Criteria for referring KM treatment
Strongly disagree	0	0	0	0	0	0	0	0	0.2446
Generally disagree	2	3.44828	0	0	0	0	2	1.5625
Neutral	12	20.6897	19	32.2034	2	18.1818	33	25.7812
Generally agree	26	44.8276	26	44.0678	3	27.2727	55	42.9688
Strongly agree	18	31.0345	14	23.7288	6	54.5455	38	29.6875
	4.03448	0.808692	3.91525	0.743061	4.36364	0.771389	4.00781	0.785574
17.6 Standardized refer form for KM treatment
Strongly disagree	0	0	0	0	0	0	0	0	0.4413
Generally disagree	1	1.72414	1	1.69492	0	0	2	1.5625
Neutral	12	20.6897	19	32.2034	3	27.2727	34	26.5625
Generally agree	32	55.1724	27	45.7627	3	27.2727	62	48.4375
Strongly agree	13	22.4138	12	20.339	5	45.4545	30	23.4375
	3.98276	0.706897	3.84746	0.754951	4.18182	0.833196	3.9375	0.747391
17.7 Standardized reply form of KM treatment
Strongly disagree	0	0	0	0	0	0	0	0	0.4446
Generally disagree	0	0	0	0	0	0	0	0
Neutral	13	22.4138	16	27.1186	3	27.2727	32	25
Generally agree	32	55.1724	28	47.4576	3	27.2727	63	49.2188
Strongly agree	13	22.4138	15	25.4237	5	45.4545	33	25.7812
	4	0.669534	3.98305	0.724663	4.18182	0.833196	4.00781	0.712567
17.8 Scenario of integrative medicine for BPSD
Strongly disagree	0	0	0	0	0	0	0	0	0.2331
Generally disagree	1	1.72414	0	0	1	9.09091	2	1.5625
Neutral	8	13.7931	15	25.4237	3	27.2727	26	20.3125
Generally agree	33	56.8966	28	47.4576	5	45.4545	66	51.5625
Strongly agree	16	27.5862	16	27.1186	2	18.1818	34	26.5625
	4.10345	0.687064	4.01695	0.724663	3.72727	0.862439	4.03125	0.728199
18. Sex
Male	40	63.4921	42	68.8525	12	92.3077	94	68.6131	0.1251
Female	23	36.5079	19	31.1475	1	7.69231	43	31.3869
19. Age
< 30	9	14.2857	2	3.27869	6	46.1538	17	12.4088	0.0002485
≥ 30 to < 40	30	47.619	22	36.0656	7	53.8462	59	43.0657
≥ 40 to < 49	14	22.2222	24	39.3443	0	0	38	27.7372
≥ 50 to < 59	10	15.873	11	18.0328	0	0	21	15.3285
≥ 60	0	0	2	3.27869	0	0	2	1.45985
20. Clinical experience (years)
< 5	10	15.873	5	8.19672	6	46.1538	21	15.3285	0.005282
≥ 5 to < 10	20	31.746	17	27.8689	7	53.8462	44	32.1168
≥10 to < 15	13	20.6349	11	18.0328	0	0	24	17.5182
≥15 to < 20	7	11.1111	14	22.9508	0	0	21	15.3285
≥ 20 to < 30	9	14.2857	6	9.83607	0	0	15	10.9489
≥ 30	4	6.34921	8	13.1148	0	0	12	8.75912
21. Work area
Gangwon-do	2	3.1746	0	0	2	15.3846	4	2.91971	0.0002039
Gyeonggi-do	14	22.2222	15	24.5902	0	0	29	21.1679
Gyeongsangnam-do	2	3.1746	4	6.55738	0	0	6	4.37956
Gyeongsangbuk-do	0	0	8	13.1148	0	0	8	5.83942
Gwangju	3	4.7619	1	1.63934	0	0	4	2.91971
Daegu	1	1.5873	3	4.91803	0	0	4	2.91971
Daejeon	3	4.7619	1	1.63934	0	0	4	2.91971
Busan	0	0	7	11.4754	0	0	7	5.10949
Seoul	28	44.4444	12	19.6721	3	23.0769	43	31.3869
Incheon	1	1.5873	2	3.27869	1	7.69231	4	2.91971
Jeollanam-do	2	3.1746	3	4.91803	3	23.0769	8	5.83942
Jeollabuk -do	1	1.5873	2	3.27869	2	15.3846	5	3.64964
Jeju Island	1	1.5873	0	0	0	0	1	0.729927
Chungcheongnam-do	3	4.7619	2	3.27869	2	15.3846	7	5.10949
Chungcheongbuk-do	2	3.1746	1	1.63934	0	0	3	2.18978
22. Type of KM doctor license
General practitioner	28	44.4444	49	80.3279	9	69.2308	86	62.7737	0.0001722
Specialist	35	55.5556	12	19.6721	4	30.7692	51	37.2263
23. Types of KM specialist
Sasang constitution	2	5.71429	2	16.6667	0	0	4	7.84314	0.1685
Acupuncture & moxibustion	8	22.8571	3	25	0	0	11	21.5686
Internal medicine	12	34.2857	2	16.6667	2	50	16	31.3725
Obstetrics ＆ Gynecology	4	11.4286	0	0	0	0	4	7.84314
Pediatrics	0	0	1	8.33333	0	0	1	1.96078
Neuropsychiatry	6	17.1429	1	8.33333	1	25	8	15.6863
Ophthalmology & Otorhinolaryngology & Dermatology	1	2.85714	3	25	0	0	4	7.84314
Rehabilitation medicine	2	5.71429	0	0	1	25	3	5.88235
